# Supplementary material for: Open-Face Masks in Radiotherapy: Enhancing Therapeutic Strategies for Head and Neck and Brain Cancer Patients—A Comprehensive Scoping Review
Source: Cancers (Basel). 2024 Aug 21;16(16):2899. doi: 10.3390/cancers16162899 (PMC11353183; doi:10.3390/cancers16162899)
Supplement: Supplementary file 1 [file cancers-16-02899-s001.zip]

Archive with 1 entries (1 files):
- cancers-3162444-supplementary.pdf
